# Supplementary material for: A Hybrid Model for 30-Day Syncope Prognosis Prediction in the Emergency Department
Source: J Pers Med. 2023 Dec 20;14(1):4. doi: 10.3390/jpm14010004 (PMC10817569; doi:10.3390/jpm14010004)
Supplement: Supplementary file 1 [file jpm-14-00004-s001.zip]

Archive with 1 entries (1 files):
- jpm-2709905-supplementary.pdf
